# Supplementary material for: Mono- and Dimeric Sorbicillinoid Inhibitors Targeting IL-6 and IL-1β from the Mangrove-Derived Fungus Trichoderma reesei BGRg-3
Source: Int J Mol Sci. 2023 Nov 8;24(22):16096. doi: 10.3390/ijms242216096 (PMC10670970; doi:10.3390/ijms242216096)
Supplement: Supplementary file 1 [file ijms-24-16096-s001.zip]

Archive with 1 entries (1 files):
- ijms-2705268-supplementary.pdf
